# Supplementary material for: Dispersal variability and associated population-level consequences in tree-killing bark beetles
Source: Mov Ecol. 2016 Apr 15;4:9. doi: 10.1186/s40462-016-0074-9 (PMC4832482; doi:10.1186/s40462-016-0074-9)
Supplement: Additional file 2: — Model version used for this study (IPS 1.1). (NLOGO 31 kb) [file 40462_2016_74_MOESM2_ESM.nlogo]

;...IPS-model (Infestation Pattern Simulation), version 1.1  

;...defining variables...................................................................................

globals [beetle_here            ; # of beetles on a certain patch
         beetle_dead            ; # of beetles which died (total)                                        
         beetle_killed          ; # of beetles died attacking a tree
         beetle_lost            ; # of beetles moved out of the world
         beetle_emerged         ; # of beetles emerged from source (total)   
         beetle_infesting       ; # of beetle successfully infesting
         beetle_percentsucc     ; % of successful beetle (from total beetle emerged)
         tree_infested          ; # of trees infested  
         max_infester           ; maximum dispersal distance (infester beetle distance)
         max_infested_tree      ; max infestation distance (infested trees)
         mean_infester          ; mean dispersal distance (infester beetle distance)
         mean_infested_tree     ; mean infestation distance (infested trees)
        ] 

patches-own [infestlev          ; infestation level of tree: 0 = non-infested, 1 = infested, 2 = fully occupied (and 3 = non-susceptible)
             primattract        ; primary attractiveness of tree 
             secattract         ; secondary attractiveness of tree 
             totalattract       ; total attractiveness of tree 
             nmin               ; lower threshold: minimum # of beetles necessary for infestation, depending on primary attractiveness
             nstay              ; # of beetles staying at a tree
             ninf               ; # of beetles infesting a tree 
             tree_infestdist    ; net distance of trees infested or fully occupied
             treedist           ; net distance of each tree from source
             status_patch       ; infested (infestlev = 1 or 2) or not infested (infestlev = 0)
            ]

turtles-own [xc                 ; unwrapped xcor 
             yc                 ; unwrapped ycor
             dist               ; net distance from source 
             status             ; status of beetle: dispersing, infesting, staying, killed, lost, or starved                                                                                                                   
             energy             ; energy level 
             t_dispers          ; time step counter during flight
             staytime           ; time which beetles with  "staying" remain at a tree                                                                  
             efficiency         ; efficiency of using energy (=1/consumption)   
             flightdist         ; flight distance from source to the actual point
             starttime          ; tick of start time
            ]  

;...general setup........................................................................................

to setup        
  __clear-all-and-reset-ticks
   setup-patches
   setup-turtles                                              
   draw-plots
end

;...setup of habitat scenarios...........................................................................

to setup-patches                                                                   
   ask patches [set infestlev 0                                                    
                set status_patch "non-infested"
                                                                                  
                if world = "scattered" [set primattract (0 + random 4)             
                                        if random-float 100 < perc_weak
                                        [set primattract 8]]
                if world = "susceptible" [set primattract (6 + random 4)]               
                if world = "resistant" [set primattract (0 + random 4)]           
                                
                set nmin ((-21.25 * primattract) + 221.25)                   
                if nmin = 221.25 [(set nmin 100000) (set infestlev 3)]                    
                set secattract 0                                                   
                set totalattract (primattract + secattract)                                                                                       
                set treedist sqrt (pxcor * pxcor + pycor * pycor)]                
                                                                                                   
   ask patches [if (primattract = 0) or (primattract = 1) [set pcolor 77]                  
                if (primattract = 2) or (primattract = 3) [set pcolor 78]
                if (primattract = 4) or (primattract = 5) [set pcolor 73]
                if (primattract = 6) or (primattract = 7) [set pcolor 75]
                if (primattract = 8) or (primattract = 9) [set pcolor 10]]  
   ask patch 0 0 [set infestlev 2 set pcolor brown]                                
end

;...setup of starting beetles...........................................................................

to setup-turtles                                                                   
   ifelse beetle_emerged >= totalnumber [stop]                                                                                                           
          [crt startnumber                                                         
              [set color red
               set status "dispersing"
               set size 0.5 
               set starttime ticks                                                
               set energy random-normal meanenergy 2                    ; S0 = full plasticity
               ;set energy 10                                           ; S2
               set efficiency random-exponential 20                     ; S0 = full plasticity
               ;set efficiency 20                                       ; S1 and S2                                           
               set t_dispers 0  
               set beetle_emerged (beetle_emerged + 1)
               if (energy < 3)  or (energy > 30)
                 [while [energy < 3 or energy > 30]                                
                        [set energy random-normal meanenergy 2]]
               if (efficiency < 1)  or (efficiency  > 100)                         
                 [while [efficiency < 1  or efficiency  > 100]
                        [set efficiency random-exponential 20]]
               ]]                              
end

;...running processes..................................................................................

to go                                                                              
   tick
   if ticks mod lag = 0  [setup-turtles]                                     
   draw-plots
   
   if beetle_emerged >= totalnumber  
      [if (count turtles with [status = "dispersing"] = 0)
       and (count turtles with [status = "staying"] = 0)  [calculate_global stop]]                                 
   
   ask turtles [if status = "dispersing" [move-turtles 
                if energy <= 0 [set status "starved"]                              
                if ([totalattract] of patch-here - energy) >= 0 [beetle_infest]]   
                if status = "staying"[set staytime (staytime + 1)                      
                if staytime >= 10 [set status "killed"                     
                                   set beetle_killed (beetle_killed + 1)   
                                   ask patch-here [set nstay (nstay - 1)]]]                                                                                       
               ]                                                    
   ask patches [if ninf >= 5000 
                [set totalattract 0 set infestlev 2 set pcolor brown]
                 set totalattract (primattract + secattract)                        
                 infest]   
   ask patches with [(infestlev = 1) or (infestlev = 2)] [set tree_infestdist (sqrt (pxcor * pxcor + pycor * pycor))]    
end

;...calculations of globals...........................................................................

to calculate_global                                                                
   set beetle_percentsucc ((count turtles with [status = "infesting"] / beetle_emerged) * 100)  
   
   let maxinfest max-one-of turtles with [status = "infesting"] [flightdist]       
   if maxinfest != nobody [set max_infester [flightdist] of maxinfest]
   ifelse count turtles  with [status = "infesting"] = 0 
    [set mean_infester 0]     
    [set mean_infester ((sum [flightdist] of turtles  with [status = "infesting"])/(count turtles  with [status = "infesting"]))]    
   
   let maxTreeInfest max-one-of patches with [status_patch = "infested"] [treedist]  
   if maxTreeInfest != nobody [set max_infested_tree [treedist] of maxTreeInfest]    
   ifelse count patches with [status_patch = "infested"] = 0 
    [set mean_infested_tree 0] 
    [set mean_infested_tree ((sum [treedist] of patches  with [status_patch = "infested"])/ (count patches  with [status_patch = "infested"]))]  
end

;...movement of beetles..............................................................................

to move-turtles                                                                    
   ifelse perceptdist = 0                                                           
    [ifelse patch-ahead 1 != nobody 
     [rt random moveangle lt random moveangle                                      
      let xcorhere [pxcor] of patch-here                                           
      let ycorhere [pycor] of patch-here                                           
      fd 1
      let xcornext [pxcor] of patch-here                                           
      let ycornext [pycor] of patch-here                                           
      set dist sqrt (xcor * xcor + ycor * ycor)                                        
      set t_dispers (t_dispers + 1)                                                 
      set energy (energy - (1 / efficiency))                                       
      let flightdistnow sqrt ((xcornext  - xcorhere) * (xcornext  - xcorhere) + (ycornext - ycorhere) * (ycornext - ycorhere))   
      set flightdist (flightdist + flightdistnow)
      if ([pxcor] of patch-here = max-pxcor) or ([pycor] of patch-here = max-pycor) or ([pxcor] of patch-here = min-pxcor) or ([pycor] of patch-here = min-pycor)  
          [set status "lost"                                                       
           set beetle_lost (beetle_lost + 1)]                                             
    ][]]     
                              
   [let np patches in-radius perceptdist                                           
    let bnp max-one-of np [totalattract]                                              
    let ah [totalattract] of patch-here
    let xcorhere [pxcor] of patch-here
    let ycorhere [pycor] of patch-here                                             
    let abnp [totalattract] of bnp                                                 
    ifelse abnp - ah > 2 and random-float 1 < 0.1                                  
     [move-to bnp  
      let xbnp [pxcor] of bnp                                 
      let ybnp [pycor] of bnp
      let flightdistnow sqrt ((xbnp - xcorhere) * (xbnp - xcorhere) + (ybnp - ycorhere) * (ybnp - ycorhere)) 
      set t_dispers (t_dispers + flightdistnow)                
      set energy (energy - (flightdistnow / efficiency))        
      set flightdist (flightdist + flightdistnow)
      set dist sqrt (xcor * xcor + ycor * ycor)               
      if ([pxcor] of patch-here = max-pxcor) or ([pycor] of patch-here = max-pycor) or ([pxcor] of patch-here = min-pxcor) or ([pycor] of patch-here = min-pycor)
       [set status "lost"                                    
        set beetle_lost (beetle_lost + 1)]]                  
   [rt random moveangle lt random moveangle                                        
    set dist sqrt (xcor * xcor + ycor * ycor)                                      
    set t_dispers (t_dispers + 1)                                                  
    set energy (energy - (1 / efficiency))                                         
    let xcorhere2 [pxcor] of patch-here                                           
    let ycorhere2 [pycor] of patch-here                                            
    fd 1
    let xcornext2 [pxcor] of patch-here                                            
    let ycornext2[pycor] of patch-here                                             
    set dist sqrt (xcor * xcor + ycor * ycor)                                         
    let flightdistnow sqrt ((xcornext2  - xcorhere2) * (xcornext2  - xcorhere2) + (ycornext2 - ycorhere2) * (ycornext2 - ycorhere2))   
    set flightdist (flightdist + flightdistnow)
    if ([pxcor] of patch-here = max-pxcor) or ([pycor] of patch-here = max-pycor) or ([pxcor] of patch-here = min-pxcor) or ([pycor] of patch-here = min-pycor)  
        [set status "lost"                                                         
         set beetle_lost (beetle_lost + 1)]]]                                       
end      

;...infestation of beetles...........................................................................
                                                            
to beetle_infest                                                                   
   if [ninf] of patch-here >= 5000 [stop]                                      
   if [infestlev] of patch-here = 0 
      [set status "staying"                          
       set color orange        
       set staytime (staytime + 1)                       
       ask patch-here [set nstay (nstay + 1)]] 
   if [infestlev] of patch-here = 1 
      [set status "infesting"                        
       set beetle_infesting (beetle_infesting + 1)    
       ask patch-here [set ninf count turtles-here with [status = "infesting"]
                       set nstay 0
                       set status_patch "infested"]]                   
end

;...infestation of trees.............................................................................

to infest                                                                          
   if (infestlev = 2)  [stop]                                                      
   if nstay >= nmin 
    [set infestlev 1                                       
     set pcolor pink 
     set tree_infested (tree_infested + 1)                                        
     set status_patch "infested"
     ask turtles-here with [status = "staying"]            
                           [set status "infesting"                              
                            set staytime 0
                            set beetle_infesting (beetle_infesting + 1)]
                            set nstay 0 
                            set ninf count turtles-here with [status = "infesting"] 
                            set totalattract (primattract + secattract)] 
                                                                                                                     
    ask turtles-here with [status = "staying"] 
                          [if staytime >= 10 
                           [set status "killed" 
                            set color yellow                                       
                            set beetle_killed (beetle_killed + 1)
                            ask patch-here [set nstay 0 
                                            set ninf count turtles-here with [status = "infesting"]]] 
                           if [infestlev] of patch-here = 1 
                              [set status "infesting"
                               set staytime 0 
                               set beetle_infesting (beetle_infesting + 1)]]                                                                                                                                
   set secattract ((0.1 * nstay)  + ninf)                                   
end 

;...drawing the plots................................................................................

to draw-plots                                                                      
   set-current-plot "beetle energy"   
   histogram [energy] of turtles                                                   
   set-current-plot "tree attractiveness"
   histogram [primattract] of patches  
   set-current-plot "beetle efficiency"
   histogram [efficiency] of turtles                                               
   set-current-plot "beetle status"                                                       
   set-current-plot-pen "killed"
   plot count turtles with [status ="killed"]
   set-current-plot-pen "staying"                                                  
   plot count turtles with [status ="staying"]
   set-current-plot-pen "infesting"                                               
   plot count turtles with [status ="infesting"]
   set-current-plot-pen "dispersing"                                               
   plot count turtles with [status ="dispersing"]
   set-current-plot-pen "emerged"                                                   
   plot beetle_emerged
   set-current-plot-pen "starved"
   plot count turtles with [status ="starved"]                                      
   set-current-plot "beetle survival"
   let hnatdie (1 - ((beetle_lost + count turtles with [status ="starved"] + count turtles with [status ="killed"]) / beetle_emerged)) * 100 
   plot hnatdie 
end
@#$#@#$#@
GRAPHICS-WINDOW
438
29
1199
811
250
250
1.5
1
10
1
1
1
0
0
0
1
-250
250
-250
250
1
1
1
ticks
30.0

BUTTON
363
66
423
99
go
go
T
1
T
OBSERVER
NIL
NIL
NIL
NIL
1

BUTTON
342
103
423
136
go once
go
NIL
1
T
OBSERVER
NIL
NIL
NIL
NIL
1

BUTTON
363
29
423
62
NIL
setup
NIL
1
T
OBSERVER
NIL
NIL
NIL
NIL
1

SLIDER
154
120
281
153
startnumber
startnumber
0
100000
10000
10
1
NIL
HORIZONTAL

PLOT
9
571
169
695
beetle energy
energy
#beetles
0.0
21.0
0.0
500.0
true
false
"" ""
PENS
"distpatch" 1.0 1 -2674135 true "" ""
"distbeetle" 1.0 0 -16777216 true "" ""

MONITOR
72
266
132
311
infester
count turtles with [status =\"infesting\"]
17
1
11

MONITOR
9
266
69
311
disperser
count turtles with [status =\"dispersing\"]
17
1
11

MONITOR
72
216
132
261
starved
count turtles with [status =\"starved\"]
17
1
11

PLOT
9
698
180
829
tree attractiveness
primattract
#trees
0.0
10.0
0.0
10.0
true
false
"" ""
PENS
"default" 1.0 1 -2674135 true "" ""

SLIDER
10
120
137
153
moveangle
moveangle
0
180
45
1
1
NIL
HORIZONTAL

MONITOR
9
216
69
261
killed
count turtles with [status =\"killed\"]
17
1
11

PLOT
172
571
343
695
beetle efficiency
efficiency
#beetles
0.0
50.0
0.0
500.0
true
false
"" ""
PENS
"hnatdie" 0.2 1 -2674135 true "" ""
"hinfest" 0.1 0 -16777216 true "" ""

MONITOR
119
334
221
379
#_tree_infested
count patches with [status_patch = \"infested\"] ; # of infested trees
0
1
11

CHOOSER
9
20
137
65
world
world
"susceptible" "resistant" "scattered"
2

MONITOR
135
216
195
261
lost
beetle_lost;count turtles with [status =\"lost\"]
17
1
11

SLIDER
10
84
137
117
meanenergy
meanenergy
1
50
8
1
1
NIL
HORIZONTAL

MONITOR
135
266
196
311
staying
count turtles with [status =\"staying\"]
17
1
11

MONITOR
199
266
341
311
NIL
beetle_emerged
17
1
11

PLOT
9
389
342
567
beetle status
time
#beetles
0.0
10.0
0.0
10.0
true
true
"" ""
PENS
"killed" 1.0 0 -16777216 true "" ""
"staying" 1.0 0 -7500403 true "" ""
"infesting" 1.0 0 -955883 true "" ""
"dispersing" 1.0 0 -13840069 true "" ""
"starved" 1.0 0 -16777216 true "" ""
"emerged" 1.0 0 -5825686 true "" ""

SLIDER
154
84
281
117
lag
lag
0
100
10
1
1
NIL
HORIZONTAL

SLIDER
10
156
137
189
perceptdist
perceptdist
0
10
3
1
1
NIL
HORIZONTAL

MONITOR
8
334
116
379
%_beetle successful
beetle_percentsucc ; percentage of successful beetles
2
1
11

MONITOR
225
334
340
379
maxdist_ infested
max_infested_tree ; in patches (1 patch = 5m)
2
1
11

SLIDER
154
156
281
189
totalnumber
totalnumber
0
200000
100000
1
1
NIL
HORIZONTAL

PLOT
184
699
344
829
beetle survival
time
%beetles
0.0
10.0
0.0
100.0
true
false
"" ""
PENS
"hnatdie" 0.1 0 -7500403 true "" ""

SLIDER
155
20
281
53
perc_weak
perc_weak
0
20
2
1
1
NIL
HORIZONTAL

@#$#@#$#@
## WHAT IS IT?

This is version 1.1 of **IPS** (Infestation Pattern Simulation) model, an individual-based spatially explicit dispersal and host selection model for a host-bark beetle system. The model was introduced and firstly applied by Kautz et al., Ecol Model (2014), see ´How to cite´ section.

## HOW TO USE IT

Habitat and beetle-related parameters can either be chosen by sliders or be defined directly in the code (e.g. plasticity settings). Monitors and plots provide visual information about the dispersal and infestation progress over time and space.

## THINGS TO TRY

The model can be used for all kind of issues concerning local interactions and their resulting spatio-temporal patterns. This version includes only one-source scenarios surrounded by isotropic habitats, however the model may be extended to different scenarios depending on your specific research question.
The authors want to encourage you to use and extend the model for your own research as well as for teaching. They would be grateful for any suggestions, ideas or cooperations.

## HOW TO CITE

If you mention this model, the authors kindly ask that you include the following citation referring to the model:
  
- Kautz, M; Schopf, R.; Imron, M.A. (2014). Individual traits as drivers of spatial dispersal and infestation patterns in a host-bark beetle system. Ecological Modelling 273, 264-276.

To cite NetLogo software, please use: 
 
- Wilensky, U. (1999). NetLogo. http://ccl.northwestern.edu/netlogo/. Center for Connected Learning and Computer-Based Modeling, Northwestern University, Evanston, IL.
@#$#@#$#@
default
true
0
Polygon -7500403 true true 150 5 40 250 150 205 260 250

airplane
true
0
Polygon -7500403 true true 150 0 135 15 120 60 120 105 15 165 15 195 120 180 135 240 105 270 120 285 150 270 180 285 210 270 165 240 180 180 285 195 285 165 180 105 180 60 165 15

arrow
true
0
Polygon -7500403 true true 150 0 0 150 105 150 105 293 195 293 195 150 300 150

box
false
0
Polygon -7500403 true true 150 285 285 225 285 75 150 135
Polygon -7500403 true true 150 135 15 75 150 15 285 75
Polygon -7500403 true true 15 75 15 225 150 285 150 135
Line -16777216 false 150 285 150 135
Line -16777216 false 150 135 15 75
Line -16777216 false 150 135 285 75

bug
true
0
Circle -7500403 true true 96 182 108
Circle -7500403 true true 110 127 80
Circle -7500403 true true 110 75 80
Line -7500403 true 150 100 80 30
Line -7500403 true 150 100 220 30

butterfly
true
0
Polygon -7500403 true true 150 165 209 199 225 225 225 255 195 270 165 255 150 240
Polygon -7500403 true true 150 165 89 198 75 225 75 255 105 270 135 255 150 240
Polygon -7500403 true true 139 148 100 105 55 90 25 90 10 105 10 135 25 180 40 195 85 194 139 163
Polygon -7500403 true true 162 150 200 105 245 90 275 90 290 105 290 135 275 180 260 195 215 195 162 165
Polygon -16777216 true false 150 255 135 225 120 150 135 120 150 105 165 120 180 150 165 225
Circle -16777216 true false 135 90 30
Line -16777216 false 150 105 195 60
Line -16777216 false 150 105 105 60

car
false
0
Polygon -7500403 true true 300 180 279 164 261 144 240 135 226 132 213 106 203 84 185 63 159 50 135 50 75 60 0 150 0 165 0 225 300 225 300 180
Circle -16777216 true false 180 180 90
Circle -16777216 true false 30 180 90
Polygon -16777216 true false 162 80 132 78 134 135 209 135 194 105 189 96 180 89
Circle -7500403 true true 47 195 58
Circle -7500403 true true 195 195 58

circle
false
0
Circle -7500403 true true 0 0 300

circle 2
false
0
Circle -7500403 true true 0 0 300
Circle -16777216 true false 30 30 240

cow
false
0
Polygon -7500403 true true 200 193 197 249 179 249 177 196 166 187 140 189 93 191 78 179 72 211 49 209 48 181 37 149 25 120 25 89 45 72 103 84 179 75 198 76 252 64 272 81 293 103 285 121 255 121 242 118 224 167
Polygon -7500403 true true 73 210 86 251 62 249 48 208
Polygon -7500403 true true 25 114 16 195 9 204 23 213 25 200 39 123

cylinder
false
0
Circle -7500403 true true 0 0 300

dot
false
0
Circle -7500403 true true 90 90 120

face happy
false
0
Circle -7500403 true true 8 8 285
Circle -16777216 true false 60 75 60
Circle -16777216 true false 180 75 60
Polygon -16777216 true false 150 255 90 239 62 213 47 191 67 179 90 203 109 218 150 225 192 218 210 203 227 181 251 194 236 217 212 240

face neutral
false
0
Circle -7500403 true true 8 7 285
Circle -16777216 true false 60 75 60
Circle -16777216 true false 180 75 60
Rectangle -16777216 true false 60 195 240 225

face sad
false
0
Circle -7500403 true true 8 8 285
Circle -16777216 true false 60 75 60
Circle -16777216 true false 180 75 60
Polygon -16777216 true false 150 168 90 184 62 210 47 232 67 244 90 220 109 205 150 198 192 205 210 220 227 242 251 229 236 206 212 183

fish
false
0
Polygon -1 true false 44 131 21 87 15 86 0 120 15 150 0 180 13 214 20 212 45 166
Polygon -1 true false 135 195 119 235 95 218 76 210 46 204 60 165
Polygon -1 true false 75 45 83 77 71 103 86 114 166 78 135 60
Polygon -7500403 true true 30 136 151 77 226 81 280 119 292 146 292 160 287 170 270 195 195 210 151 212 30 166
Circle -16777216 true false 215 106 30

flag
false
0
Rectangle -7500403 true true 60 15 75 300
Polygon -7500403 true true 90 150 270 90 90 30
Line -7500403 true 75 135 90 135
Line -7500403 true 75 45 90 45

flower
false
0
Polygon -10899396 true false 135 120 165 165 180 210 180 240 150 300 165 300 195 240 195 195 165 135
Circle -7500403 true true 85 132 38
Circle -7500403 true true 130 147 38
Circle -7500403 true true 192 85 38
Circle -7500403 true true 85 40 38
Circle -7500403 true true 177 40 38
Circle -7500403 true true 177 132 38
Circle -7500403 true true 70 85 38
Circle -7500403 true true 130 25 38
Circle -7500403 true true 96 51 108
Circle -16777216 true false 113 68 74
Polygon -10899396 true false 189 233 219 188 249 173 279 188 234 218
Polygon -10899396 true false 180 255 150 210 105 210 75 240 135 240

house
false
0
Rectangle -7500403 true true 45 120 255 285
Rectangle -16777216 true false 120 210 180 285
Polygon -7500403 true true 15 120 150 15 285 120
Line -16777216 false 30 120 270 120

leaf
false
0
Polygon -7500403 true true 150 210 135 195 120 210 60 210 30 195 60 180 60 165 15 135 30 120 15 105 40 104 45 90 60 90 90 105 105 120 120 120 105 60 120 60 135 30 150 15 165 30 180 60 195 60 180 120 195 120 210 105 240 90 255 90 263 104 285 105 270 120 285 135 240 165 240 180 270 195 240 210 180 210 165 195
Polygon -7500403 true true 135 195 135 240 120 255 105 255 105 285 135 285 165 240 165 195

line
true
0
Line -7500403 true 150 0 150 300

line half
true
0
Line -7500403 true 150 0 150 150

pentagon
false
0
Polygon -7500403 true true 150 15 15 120 60 285 240 285 285 120

person
false
0
Circle -7500403 true true 110 5 80
Polygon -7500403 true true 105 90 120 195 90 285 105 300 135 300 150 225 165 300 195 300 210 285 180 195 195 90
Rectangle -7500403 true true 127 79 172 94
Polygon -7500403 true true 195 90 240 150 225 180 165 105
Polygon -7500403 true true 105 90 60 150 75 180 135 105

plant
false
0
Rectangle -7500403 true true 135 90 165 300
Polygon -7500403 true true 135 255 90 210 45 195 75 255 135 285
Polygon -7500403 true true 165 255 210 210 255 195 225 255 165 285
Polygon -7500403 true true 135 180 90 135 45 120 75 180 135 210
Polygon -7500403 true true 165 180 165 210 225 180 255 120 210 135
Polygon -7500403 true true 135 105 90 60 45 45 75 105 135 135
Polygon -7500403 true true 165 105 165 135 225 105 255 45 210 60
Polygon -7500403 true true 135 90 120 45 150 15 180 45 165 90

ring
true
0
Circle -7500403 false true -1 -1 301

square
false
0
Rectangle -7500403 true true 30 30 270 270

square 2
false
0
Rectangle -7500403 true true 30 30 270 270
Rectangle -16777216 true false 60 60 240 240

star
false
0
Polygon -7500403 true true 151 1 185 108 298 108 207 175 242 282 151 216 59 282 94 175 3 108 116 108

target
false
0
Circle -7500403 true true 0 0 300
Circle -16777216 true false 30 30 240
Circle -7500403 true true 60 60 180
Circle -16777216 true false 90 90 120
Circle -7500403 true true 120 120 60

tree
false
0
Circle -7500403 true true 118 3 94
Rectangle -6459832 true false 120 195 180 300
Circle -7500403 true true 65 21 108
Circle -7500403 true true 116 41 127
Circle -7500403 true true 45 90 120
Circle -7500403 true true 104 74 152

triangle
false
0
Polygon -7500403 true true 150 30 15 255 285 255

triangle 2
false
0
Polygon -7500403 true true 150 30 15 255 285 255
Polygon -16777216 true false 151 99 225 223 75 224

truck
false
0
Rectangle -7500403 true true 4 45 195 187
Polygon -7500403 true true 296 193 296 150 259 134 244 104 208 104 207 194
Rectangle -1 true false 195 60 195 105
Polygon -16777216 true false 238 112 252 141 219 141 218 112
Circle -16777216 true false 234 174 42
Rectangle -7500403 true true 181 185 214 194
Circle -16777216 true false 144 174 42
Circle -16777216 true false 24 174 42
Circle -7500403 false true 24 174 42
Circle -7500403 false true 144 174 42
Circle -7500403 false true 234 174 42

turtle
true
0
Polygon -10899396 true false 215 204 240 233 246 254 228 266 215 252 193 210
Polygon -10899396 true false 195 90 225 75 245 75 260 89 269 108 261 124 240 105 225 105 210 105
Polygon -10899396 true false 105 90 75 75 55 75 40 89 31 108 39 124 60 105 75 105 90 105
Polygon -10899396 true false 132 85 134 64 107 51 108 17 150 2 192 18 192 52 169 65 172 87
Polygon -10899396 true false 85 204 60 233 54 254 72 266 85 252 107 210
Polygon -7500403 true true 119 75 179 75 209 101 224 135 220 225 175 261 128 261 81 224 74 135 88 99

wheel
false
0
Circle -7500403 true true 3 3 294
Circle -16777216 true false 30 30 240
Line -7500403 true 150 285 150 15
Line -7500403 true 15 150 285 150
Circle -7500403 true true 120 120 60
Line -7500403 true 216 40 79 269
Line -7500403 true 40 84 269 221
Line -7500403 true 40 216 269 79
Line -7500403 true 84 40 221 269

x
false
0
Polygon -7500403 true true 270 75 225 30 30 225 75 270
Polygon -7500403 true true 30 75 75 30 270 225 225 270

@#$#@#$#@
NetLogo 5.1.0
@#$#@#$#@
@#$#@#$#@
@#$#@#$#@
<experiments>
  <experiment name="bs_frequency" repetitions="30" runMetricsEveryStep="false">
    <setup>setup</setup>
    <go>go</go>
    <metric>beetle_percentsucc</metric>
    <metric>count patches with [status_patch = "infested"];tree_infested</metric>
    <metric>max_infester</metric>
    <metric>max_infested_tree</metric>
    <metric>mean_infester</metric>
    <metric>mean_infested_tree</metric>
    <enumeratedValueSet variable="frequency">
      <value value="10"/>
    </enumeratedValueSet>
    <enumeratedValueSet variable="time_staying">
      <value value="10"/>
    </enumeratedValueSet>
    <enumeratedValueSet variable="startnumber">
      <value value="1000"/>
      <value value="5000"/>
      <value value="50000"/>
    </enumeratedValueSet>
    <enumeratedValueSet variable="meanenergy">
      <value value="10"/>
    </enumeratedValueSet>
    <enumeratedValueSet variable="searchdist">
      <value value="3"/>
    </enumeratedValueSet>
    <enumeratedValueSet variable="max_beetle">
      <value value="100000"/>
    </enumeratedValueSet>
    <enumeratedValueSet variable="world">
      <value value="&quot;vigorous&quot;"/>
    </enumeratedValueSet>
    <enumeratedValueSet variable="moveangle">
      <value value="45"/>
    </enumeratedValueSet>
    <enumeratedValueSet variable="distance_host">
      <value value="10"/>
    </enumeratedValueSet>
    <enumeratedValueSet variable="perc_weak">
      <value value="5"/>
    </enumeratedValueSet>
  </experiment>
  <experiment name="energy" repetitions="30" runMetricsEveryStep="false">
    <setup>setup</setup>
    <go>go</go>
    <metric>beetle_percentsucc</metric>
    <enumeratedValueSet variable="meanenergy">
      <value value="8"/>
    </enumeratedValueSet>
    <enumeratedValueSet variable="perc_weak">
      <value value="0.5"/>
      <value value="1"/>
      <value value="2"/>
    </enumeratedValueSet>
  </experiment>
</experiments>
@#$#@#$#@
@#$#@#$#@
default
0.0
-0.2 0 0.0 1.0
0.0 1 1.0 0.0
0.2 0 0.0 1.0
link direction
true
0
Line -7500403 true 150 150 90 180
Line -7500403 true 150 150 210 180

@#$#@#$#@
0
@#$#@#$#@
